# Supplementary material for: The Impact of the COVID-19 Pandemic on the Number of Cancer Patients and Radiotherapy Procedures in the Warmia and Masuria Voivodeship
Source: Curr Oncol. 2023 Jan 11;30(1):1010–9. doi: 10.3390/curroncol30010077 (PMC9858600; doi:10.3390/curroncol30010077)
Supplement: Supplementary file 1 [file curroncol-30-00077-s001.zip]

Archive with 1 entries (1 files):
- curroncol-2107910-supplementary.pdf
